# Supplementary material for: Eye movement control during visual pursuit in Parkinson’s disease
Source: PeerJ. 2018 Aug 22;6:e5442. doi: 10.7717/peerj.5442 (PMC6109371; doi:10.7717/peerj.5442)
Supplement: Supplemental Information 2 — Each data point indicates average binocular eye gaze position difference (in degrees) in binocular or dichoptic conditions during fixation and pursuit periods. [file peerj-06-5442-s002.xlsx]

## Sheet: PursuitVelocity
Type	Velo
PD	8.0603
PD	10.5699
PD	10.306
PD	9.6272
PD	9.9303
PD	8.484
PD	5.8927
PD	8.3783
PD	8.8603
PD	9.36
NC	9.8236
NC	10.9355
NC	8.1081
NC	10.1749
NC	10.2153
NC	10.1188
NC	9.7474
NC	8.4804
NC	10.6419
NC	9.4029
YC	11.3718
YC	10.7906
YC	11.0867
YC	10.9978
YC	10.7214
YC	10.6013
YC	10.0113
YC	10.478
YC	10.2801
YC	10.8592

## Sheet: SacadeRate
Type	SacRateDuringFixation	SacrateDUringPursuit
PD	0.2871	1.7175
PD	0.4186	1.4156
PD	0	1.3323
PD	0	2
PD	0	2.6714
PD	0.0837	2.9974
PD	0.6706	2.7502
PD	1.5083	2.75
PD	0.3352	1.75
PD	0	2.0867
NC	0	1.2584
NC	0.299	0.6661
NC	0.0744	1.6284
NC	0.5213	1.8506
NC	0.0744	2.0005
NC	0	1.1104
NC	0	0.9623
NC	0	2.0725
NC	0.0744	0.6663
NC	0.149	2
YC	0.0674	1.5987
YC	0	0.7995
YC	0.067	1.8653
YC	0	0.1999
YC	0	0.5329
YC	0.0671	0.7333
YC	0.1341	1.6667
YC	0	1.6669
YC	0	1.4664
YC	0	1.5333

## Sheet: PreVsPostSaccadicOffset
PD		NC		YC
PreSaccadic	PostSaccadic	PreSaccadic	PostSaccadic	PreSaccadic	PostSaccadic
1.3339	2.9725	-0.264	0.805	0.1969	1.8341
-0.7923	0.6968	-1.0673	0.0349	-0.245	0.6226
0.9197	2.5916	1.6303	4.8887	-0.3647	0.8527
-0.2931	1.2555	-0.1948	0.8876	-0.9151	-0.034
-0.1525	1.4007	-0.0108	1.6257	-0.4567	0.3805
0.1357	1.571	-1.1066	0.0893	-0.0549	0.5598
2.9733	3.9861	-0.1862	1.0417	-0.2377	0.6605
0.1491	1.6851	-0.9261	0.6263	-0.1576	0.6329
-0.972	0.543	-0.8507	-0.1227	-0.5628	0.1256
0.4597	1.4239	-0.201	1.2379	-0.3617	0.9747

## Sheet: BinocularDisparity
Type	DisparityBefore	DisparityAfter
PD	0.2267	0.4452
PD	0.2134	0.317
PD	0.495	0.955
PD	0.1776	0.2485
PD	0.269	1.1066
PD	0.1726	0.3552
PD	0.2147	0.496
PD	0.3904	0.4603
PD	0.5621	0.4512
PD	0.1692	0.3007
NC	0.2982	0.2371
NC	0.2692	0.3439
NC	0.16	0.2304
NC	0.3511	0.5501
NC	0.1643	0.177
NC	0.2043	0.2108
NC	0.2074	0.3474
NC	0.1855	0.2171
NC	0.3107	0.319
NC	0.2483	0.2899
YC	0.2066	0.2024
YC	0.2742	0.274
YC	0.2307	0.3322
YC	0.2175	0.2168
YC	0.1448	0.2222
YC	0.1372	0.2683
YC	0.3817	0.4016
YC	0.1462	0.206
YC	0.1768	0.2164
YC	0.2075	0.2696

## Sheet: BinocularDisparity-DichopticCon
Type	DisparityBefore	DisparityAfter
PD	0.2537	0.5115
PD	0.2123	0.2241
PD	0.9504	1.4916
PD	0.145	0.3166
PD	0.2195	1.2355
PD	0.2532	0.2721
PD	0.207	0.3622
PD	0.3198	0.5987
PD	0.5714	0.5392
PD	0.1729	0.2055
NC	0.2962	0.3369
NC	0.1939	0.2432
NC	0.1853	0.2326
NC	0.2347	0.5673
NC	0.1384	0.2199
NC	0.2708	0.356
NC	0.2536	0.3208
NC	0.1114	0.1705
NC	0.2348	0.2517
NC	0.156	0.2386
YC	0.4195	0.3124
YC	0.2352	0.2767
YC	0.2756	0.4719
YC	0.2776	0.2875
YC	0.3113	0.4583
YC	0.2647	0.3804
YC	0.234	0.3318
YC	0.1505	0.1703
YC	0.1469	0.1993
YC	0.198	0.285
